# Supplementary material for: Intranasal inoculation of an MVA-based vaccine induces IgA and protects the respiratory tract of hACE2 mice from SARS-CoV-2 infection
Source: Proc Natl Acad Sci U S A. 2022 Jun 9;119(24):e2202069119. doi: 10.1073/pnas.2202069119 (PMC9214525; doi:10.1073/pnas.2202069119)
Supplement: Supplementary File [file pnas.2202069119.sd01.xlsx]

## Sheet: Dataset S1
	Dataset S1. Dose-dependence of IM vaccination on binding and neutralizing antibodies and protection against SARS-CoV-2
	PRIME (P) only							PRIME (P) /BOOST (B)
	Dose	Mouse	IgG ELISA (P)	NT50	Fate	max wt loss		Dose	Mouse	IgG ELISA (P)	IgG ELISA (B)	NT50 (P)	NT50 (B)	Fate	max wt loss
	Tri 2x10^3	1	<50	<25	FD day 6	14.7		Tri 2x10^3	1	<50	6400	<25	<25	survived
		2	1600	<25	euth day 6	18.9			2	<50	<50	<25	<25	euth day 6	24.5
		3	100	<25	euth day 6	13			3	6400	102000	<25	1125	survived
		4	400	<25	euth day 7	21.2			4	<50	6400	<25	<25	euth day 6	19.5
		5	<50	<25	euth day 7	23.1			5	1600	1600	<25	186	survived
		GeoMean	131.951	<25					GeoMean	174.11	2783.58	<25	52.7569
	Tri 2x10^4	1	102000	79	survived			Tri 2x10^4	1	25600	102000	302.709	3669	survived
		2	25600	130	survived				2	6400	102000	<25	2442	survived
		3	25600	107	survived				3	6400	25600	<25	637	survived
		4	6400	<25	euth day 6	18.2			4	6400	102000	<25	212	survived
		5	6400	<25	survived				5	6400	102000	<25	nd	survived
		GeoMean	19386	44.3563					GeoMean	8444.85	77362.1	23.6447	1048.8
	Tri 2x10^5	1	102000	1405	survived			Tri 2x10^5	1	102000	102000	446.045	1664	survived
		2	102000	105	survived				2	25600	102000	<25	10856	survived
		3	102000	1052	survived				3	102000	102000	2406.44	10772	survived
		4	102000	113	survived				4	25600	102000	53.0376	771	survived
		5	102000	500	survived				5	102000	408000	58.272	4103	survived
		GeoMean	102000	387.78					GeoMean	58675.4	134590	132.905	3612.89
	Tri 2x10^6	1	102000	525	survived			Tri 2x10^6	1	102000	102000	2365.55	15527	survived
		2	102000	552	survived				2	102000	408000	2416.93	10174	survived
		3	408000	1555	survived				3	102000	102000	2672.66	13984	survived
		4	408000	1896	survived				4	102000	408000	1587.57	5002	survived
		5	102000	2844	survived				5	408000	408000	1467.42	7063	survived
		GeoMean	177592	1194.32					GeoMean	134590	234334	2043.08	9516.31
	Tri 2x10^7	1	408000	678	survived			Tri 2x10^7	1	102000	408000	754.624	4327	survived
		2	408000	3312	survived				2	408000	408000	1515.36	nd	survived
		3	408000	9733	survived				3	408000	102000	884.941	2903	survived
		4	102000	2046	survived				4	408000	408000	1132.42	nd	survived
		5	102000	2989	survived				5	408000	408000	650.992	6700	survived
		GeoMean	234334	2661.95					GeoMean	309206	309206	943.08	4382.31
	The limits of detection for the ELISA was an endpoint titer of 50 and for the pseudoviruus assay was an NT50 of 25.
	For calculation of the geometric means, 25 and 12.5 were used for ELISA and neutralization titers below the limit of detection, respectively
